# Supplementary material for: “Maternal Vaccination Greatly Depends on Your Trust in the Healthcare System”: A Qualitative Study on the Acceptability of Maternal Vaccines among Pregnant Women and Healthcare Workers in Barcelona, Spain
Source: Vaccines (Basel). 2022 Nov 25;10(12):2015. doi: 10.3390/vaccines10122015 (PMC9783547; doi:10.3390/vaccines10122015)
Supplement: Supplementary file 1 [file vaccines-10-02015-s001.zip]

Archive with 1 entries (1 files):
- vaccines-2012772-supplementary.pdf
